# Supplementary material for: Poly(vinylbenzyl Pyridinium Salts) as Novel Sorbents for Hazardous Metals Ions Removal
Source: Molecules. 2022 Mar 6;27(5):1723. doi: 10.3390/molecules27051723 (PMC8911724; doi:10.3390/molecules27051723)
Supplement: Supplementary file 1 [file molecules-27-01723-s001.zip]

Archive with 1 entries (1 files):
- molecules-1628281-supplementary.pdf
